# Supplementary material for: Flexible Transparent Films of Oriented Silver Nanowires for a Stretchable Strain Sensor
Source: Materials (Basel). 2024 Aug 15;17(16):4059. doi: 10.3390/ma17164059 (PMC11355971; doi:10.3390/ma17164059)
Supplement: Supplementary file 1 [file materials-17-04059-s001.zip]

Archive with 1 entries (1 files):
- materials-3096929-supplementary.pdf
